# Supplementary material for: Computer tool with intelligent behavior for the optimal preliminary design in non-braced structural steel frame
Source: Heliyon. 2022 Apr 9;8(4):e09260. doi: 10.1016/j.heliyon.2022.e09260 (PMC9026614; doi:10.1016/j.heliyon.2022.e09260)
Supplement: ImagesElsevierHelyonEnglish2.0 [file mmc1.zip]

Archive with 1 entries (1 files):
- hly_9260_ImagesElsevierHelyonEnglish2.0_mmc1.rar
